# Supplementary material for: Untargeted Metabolomics Reveals Metabolic Reprogramming Linked to HCC Risk in Late Diagnosed Tyrosinemia Type 1
Source: Metabolites. 2025 Dec 24;16(1):21. doi: 10.3390/metabo16010021 (PMC12844047; doi:10.3390/metabo16010021)
Supplement: Supplementary file 1 [file metabolites-16-00021-s001.zip]

Archive with 1 entries (1 files):
- metabolites-4034896-supplementary.pdf
